# Supplementary material for: Ultrafast Investigation of Multiple Strong Coupling System Based on Monolayer MoS2-Ag Nanodisk Arrays
Source: Nanomaterials (Basel). 2026 Mar 9;16(5):339. doi: 10.3390/nano16050339 (PMC12987320; doi:10.3390/nano16050339)
Supplement: Supplementary file 1 [file nanomaterials-16-00339-s001.zip]

Archive with 1 entries (1 files):
- nanomaterials-4160120-supplementary.pdf
